# Supplementary material for: Effectiveness, immunogenicity, and safety of COVID-19 vaccines for individuals with hematological malignancies: a systematic review
Source: Blood Cancer J. 2022 May 31;12(5):86. doi: 10.1038/s41408-022-00684-8 (PMC9152308; doi:10.1038/s41408-022-00684-8)
Supplement: Supplementary file 3 — Supplementary tables 4_5_and_6 [file 41408_2022_684_MOESM3_ESM.xlsx]

## Sheet: Ongoing studies
Table 4. Overview of ongoing studies
Study registry-ID	Study design	Anticipated sample size	Vaccine	Investigation of booster dose	If applicable, control intervention	If applicable, control population	Planned completion date	Reference(s)
EUCTR2021-001072-41-NL; 2021-001072-41	non-controlled cohort	850	mRNA-1273, BNT162b2	No	None	N/A	N/A	133
NCT04844489	non-controlled cohort	485	BNT162b2	No	None	N/A	2023-07-31	134
NCT04776005	non-controlled cohort	500	not specified	No	None	Solid Tumours	2023-09-01	135
NCT04779996	case-controlled	250	not specified	No	None	not specified	2022-02-28	136
NCT04878796; ASST CR-01-2021	non-controlled cohort	300	BNT162b2, mRNA-1273	No	None	N/A	01-May-2022	137
NCT05028374	non-controlled cohort	171	mRNA-1273	Yes	None	N/A	2023-01-31	138
NCT04771559	case-controlled	1500	not specified	No	N/A	Healthy volunteers	2021-06-01	139
NCT04918940	non-controlled cohort	40	not specified	No	None	N/A	21-May-2022	140
NCT04852796	non-controlled cohort	1000	mRNA- not specified	No	None	N/A	2023-04-01	141
EUCTR2021-001512-28-DE	case-controlled	2900	BNT162b2, JNJ-78436735, mRNA-1273, ChAdOx1	No	BNT162b2, JNJ-78436735, mRNA-1273, ChAdOx1	Healthy volunteers	N/A	142
NCT04977024; NCI-2021-05556	RCT	240	COH04S1	No	BNT162b2, mRNA-1273, JNJ-78436735	N/A	2023-06-01	143
EUCTR2021-000905-26-SE	non-controlled cohort	150	BNT162b2, mRNA-1273, ChAdOx1	No	None	N/A	N/A	144
NCT04932863	non-controlled cohort	300	BNT162b2	No	None	N/A	15-Mar-2023	145
JPRN-UMIN000043671	non-controlled cohort	1000	not specified	No	None	N/A	31-Dec-2023	146
NCT04723706	non-controlled cohort	150	not specified	No	None	N/A	2022-04-01	147
NCT04800146	case-controlled	240	mRNA- not specified	No	N/A	Healthy volunteers, solid tumours	30-Dec-2022	148
NCT04930055	non-controlled cohort	240	BNT162b2, mRNA-1273, JNJ-78436735	No	None	Solid Tumours	2023-08-11	149
NCT04898985	case-controlled	1000	BNT162b2, mRNA-1273, JNJ-78436735	No	N/A	Patients participating in the LLS COVID-19 Registry with no/limited antibody response	20-May-2031	150
EUCTR2021-000673-83-BE	non-controlled cohort	50	BNT162b2	Yes	None	N/A	N/A	151
NCT05007860	non-controlled cohort	36	BNT162b2, mRNA-1273, JNJ-78436735	No	None	N/A	2022-06-30	152
NCT04830046	non-controlled cohort	160	not specified	No	None	N/A	2022-08-01	153
NCT04748185	non-controlled cohort	650	FDA approved COVID-19 vaccines	No	None	N/A	2023-01-30	154
EUCTR2021-001040-10-AT	case-controlled	390	BNT162b2, mRNA-1273, ChAdOx1	No	BNT162b2, mRNA-1273, ChAdOx1	healthy volunteers	N/A	155
EUCTR2021-002348-57-AT	RCT	68	BNT162b2, mRNA-1273, ChAdOx1	Yes	BNT162b2, mRNA-1273 / ChAdOx1	booster with ChAdOx1	N/A	156
NCT04953065	non-controlled cohort	130	not specified	No	None	NA	2022-01-01	157
NCT05016622	non-controlled cohort	100	BNT162b2	Yes	None	NA	2024-09-01	158
EUCTR2021-001107-33-NL	non-controlled cohort	743	BNT162b2	No	None	NA	N/A	159
NCT04847050	non-controlled cohort	120	mRNA-1273	No	None	NA	2023-02-25	160
EUCTR2021-003618-37-NO	case-controlled	1000	BNT162b2, mRNA-1273	Yes	not specified (mRNA vaccine)	Patients vaccinated with only two mRNA doses	N/A	161
NCT04888793	case-controlled	516	CoronaVac	No	CoronaVac	healthy controls	01-Nov-2021 (actual completion date)	162
ACTRN12621000538842	case-controlled	50	any variety	No	any variety	healthy controls	06-Jul-2023 (date of last data collection)	163
NCT04910295	non-controlled cohort	300	not specified	No	None	NA	31-Dec-2022	164
JPRN-UMIN000044316	non-controlled cohort	70	not specified	No	None	NA	31-Dec-2021	165
DRKS00024551	case-controlled	700	not specified	No	not specified	health care workers, patients with PCR confirmed COVID-19 infection	N/A	166
NCT04784689	non-controlled cohort	400	not specified	No	None	NA	45292	167
JPRN-UMIN000044213	non-controlled cohort	100	not specified	No	None	NA	31-Mar-2022	168
NCT04779346	non-controlled cohort	500	not specified	No	None	NA	31-Dec-2022	169
NCT05033158	non-controlled cohort	3000	BNT162b2, mRNA-1273, JNJ-78436735, ChAdOx1, Covishield	No	None	NA	31-Dec-2022	170
NCT04805216	case-controlled	80	BNT162b2, mRNA-1273, CHhAdOx1	No	BNT162b2, mRNA-1273, CHhAdOx1	Immunocompetent volunteers	44515	171
NCT04715438;	case-controlled	791	mRNA-1273	No	mRNA-1273	Individuals without cancer	45017	172, 173
EUCTR2021-000872-13-NL
NCT04936997	non-controlled cohort	1000	BNT162b2	Yes	None	NA	44440	174
ISRCTN12821688	case-controlled	5000	BNT162b2, mRNA-1273, CHhAdOx1	No	BNT162b2, mRNA-1273, CHhAdOx1	NA	44773	175
NCT04821570	non-controlled cohort	500	BNT162b2, mRNA-1273, JNJ-78436735	No	None	NA	28-Mar-2023	176
NCT04951323	non-controlled cohort	50	BNT162b2	No	None	NA	44927	177
NCT04854980	non-controlled cohort	55	mRNA-1273	No	None	NA	44773	178
NCT04852822	non-controlled cohort	500	not specified	Yes	None	NA	44781	179
NCT04581187	non-controlled cohort	400	not specified	No	None	NA	01-Dec-2024	180
ISRCTN55371988	case-controlled	2000	BNT162b2	No	BNT162b2	health care workers	44980	181
EUCTR2021-000175-37-SE	non-controlled cohort	540	BNT162b2	No	None	NA	NR	182
NCT04895982; EUCTR2021-001290-23-DE	non-controlled cohort	360	BNT162b2	No	None	NA	01-Mar-2023	183
JPRN-UMIN000045267	non-controlled cohort	300	not specified	No	None	NA	NR	184
NCT05054218	non-controlled cohort	400	mRNA-1273	Yes	None	NA	01-May-2023	185
JPRN-UMIN000044850	non-controlled cohort	60	not specified	No	None	NA	31-Mar-2024	186
NCT05075538	non-controlled cohort	525	BNT162b2, mRNA-1273	Yes	None	NA	45323	187
DRKS00025901	non-controlled cohort	80	not specified	No	None	N/A	N/A	188
ACTRN12621001004853	case-controlled	600	ChAdOx1, BNT162b2	No	not specified	age matched healthy control subjects	N/A	188
NCT05119738	case-controlled	122	BNT162b2	Yes	CoronaVac+BNT162b2	Cancer patients on active cytotoxic treatment	44562	189
ISRCTN15354495	randomised parallel trial	1200	BNT162b2	Yes	mRNA-1273. Novavax	Cancer patients	45034	190
NCT05074706	case-controlled	700	mRNA vaccine	no	not specified	healthy subjects	44713	191

## Sheet: Included studies
Supplementary table 5. Characteristics of included studies
Study ID	Country	Age	Sex (% female)	Ethnicity	Type of disease	Type of therapy	Control population	Type of vaccine	Number of vaccines
Ram 2021(192, 193)	Israel	Median 65 (range 23-83)	0.45	NR	46% AML, 9% MDS, 10% ALL, 15% DLBCL, 10% other lymphoma, 9% myeloproliferative neoplasm, 1% other (not defined)	allogenic transplant, CART	..	BNT162b2	2
Ramasamy 2021(194, 195)	UK	Mean 62.9 (SD 9.9)	43.5%	87.9% UK White, no further information provided	95.3% MM, 4.7% SMM	15.7% CD38 or BCMA, 24.0% other	..	BNT162b2 or AZD1222	2
Crombie 2021(196)	USA	Median 69 (range 30-82)	0.57	NR	61% CLL, 13% DLBCL, 13% MCL, 4% FL, 4% MZL, 4% HL	65% CD-20, CAR-T (n = 3), auto SCT (n = 1)	HCW	BNT162b2 or mRNA-1273	2
Addeo 2021(197)	USA, Switzerland	Median 63 (55-69); solid+HM	45%; solid+HM	80% non-hispanic white, 18% hispanic, 2% black; solid+HM	4% ALL, 4% CML, 4% CLL, 24% DLBCL, 8% FL, 8% MALT lymphoma, 8% T cell lymphoma/mycosis fungoides, 16% HL, 4% PV, 20% Myeloma		Solid tumours	BNT162b2 or mRNA-1273	2
Avivi 2021(198-201)	Israel	MM: 70 (38-94), SMM: 72 (49-79)	MM: 43%, SMM: 50%	NR	Active MM 93%, SMM 7%	IMiDs, PIs, DARA, IMiDs + PI	age-compatible healthy volunteers ("mainly spouses who accompanied the myeloma patients")	BNT162b2	2
Soledad 2021(202)	France	Mean 69.86 y (range 40.8-92.1)	0.43	NR	MM	66% Anti-CD38, 47.2% IMIDs, 18% PIss, 8,3% IMIDs+PI, 34% Steroids	..	BNT162b2	2
Ghady 2021(203)	USA	mean 66.3 (SD 10.4)	50.7%	8% non-white, 92% white	HM, including a comparison of chronic myelogenous leukaemia (authors write CLL) vs. all others	NR	HCW	BNT162b2 or mRNA-1273	2
Del Poeta 2021(204)	Italy	20/46 ≥ 70 years	0.37	NR	CLL	45% ibrutinib, 17% venetoclax; anti-CD20 > 1 year from start of vaccination	..	BNT162b2	2
Ghione 2021(205)	USA	median 70 (range 35-91)	47.7%	NR	22% CLL, 21% DLBCL, 16% FL, 12% MZL, 9% MCL, 6% WM, 2% HL, 2% AITL, 2% CTCL, 1.6% ALCL, 1.6% grey zone lymphoma, 1.6% hairy cell lymphoma, 1.6% primary CNS lymphoma, 1.6% MM	7% anti-CD20 mAb, 57% B-cell dir. + chemotherapy, 14% Anti-CD20 + small molecule, 18% BTKi	HCW	BNT162b2, mRNA-1273 and AZD1222	2 (1 for AZD1222)
Stampfer 2021(206)	USA	Median 68 (range: 35-88)	0.41	73% Caucasian, 7% Afro American, 5% Hispanic, 8% Asian, 8%Middle Eastern	93% active MM, 7% SMM	44% PIs, 38% IMiDs, 11% PI+IMiDs, 18% Antibodies, 3% Alkylating agents, 24% other chemotherapies, 84% steroids	healthy volunteers	BNT162b2 or mRNA-1273	2
Ehmsen 2021(207)	Denmark	Median 72 (IQR 67-76)	0.37	NR	37% CLL or SLL, 32% MM, 10% DLBCL, 12% FL, 3% MCL, 6% MZL, 2% other	17 % HSCT (91% auto, 9% allo)	..	BNT162b2 or mRNA-1273	2
Eifer 2021(208)	NR	NR for HM patients (total population: mean 67, range: 20-95)	NR for HM patients (total population: 49%)	NR	HM	NR	..	BNT162b2	NR
Gavriatopoulou 2021- MM(13, 19, 20, 91, 209-219)	Greece	Median 66 (IQR: 74)	54.3%	NR	MM	NR	COVID-19 positive MM (82.9% symptomatic MM, 17.1% SMM)	BNT162b2	2
	NR	Median 73 (IQR 64-81)	0.57	NR	WM	48.5% rituximab-ibrutinib, 48.5% BTKi mono, 3% rituximab	..	BNT162b2 or AZD1222	2
	NR	mean 64.6 (SD 14.3)	0.5	NR	40% CLL, 17% HL, 43% NHL	9% Rituximab-BTKi, 35.5% Rituximab based, 40% BTKi-based (ibrutinib, acalabrutinib), 15.5% other (ABVD, bcl-2 inhibitor)	healthy volunteers	BNT162b2	2
	NR	Median 74 (IQR: 62–80)	45.3%	NR	77.2% MM, 13.7% SMM, 9.1% MGUS	16% MM off treatment, 1.4% Belantamab monotherapy, 3.8% Belantamab combinations, 4.2% Daratumumab monotherapy, 6.6% Daratumumab+PI, 13.6% Anti-CD38+IMID, 1.4% Other anti-CD38 combinations, 12.2% Other IMID-based combinations, 7.5% Other PI-based combinations, 17.4% PI and IMID-based combinations, 15.5% Lenalidomide maintenance, 0.4% Cyclophosphamide- Dexamethasone	healthy volunteers	BNT162b2 or AZD1222	2 (1 for AZD1222)
Benjamini 2021(220, 221)	Israel	70 (40-89)	41.1%	NR	CLL	BTKi, BCL2i	..	BNT162b2	2
Maneikis 2021(222, 223)	Lithuania	Median 65 (IQR 54-72)	0.53	all white European, except 1: East Asian descent	ALL, AML, HLH, CEL, CMML, IgG4 Syndrome, MCT, CML, ET, MDS, AA, MM, FL, DLBCL, CLL, MCL, T-NHL, HL, B-NHL other, PMF, PV	19.7% anti CD-20, 21.7% auto HSCT, 13.8% allo HSCT, 5% other systemic therapy, 5.4% myeloablative conditioning, 5.4% reduced-intensity conditioning	HCW	BNT162b2	2
Jurgens 2021(224)	USA	Median 71 (24–90)	0.46	74.6% white	HL n = 4, CLL n = 21, other NHL (FL, MZL, MCL, DLBCL, WM) n = 42	BTKi: CLL, n = 7; other NHL, n = 6), venetoclax (CLL, n = 9; other NHL, n = 1), anti-CD20 therapy (CLL, n = 1; other NHL, n = 7)	HCW	BNT162b2 or mRNA-1273	2
Cohen 2021(225, 226)	Israel	68.5 (58.4-76.1)	45.3%	NR	NHL n=86, HL n=16, MM n=34, CLL n=1	n=34 received anti-CD20, n= 19 other systemic therapies during 12 months prior to vaccine, n=5 "received other therapies in the past"	..	BNT162b2	2
Lim 2021(227-230)	UK	Median 69 years (IQR 57–74)	0.37	NR	9% HL, 26% aggressive BCL, 61% indolent BCL, 3% peripheral NK/TCL	Chemoimmunotherapy (with or without anti-CD20, CAR-T, donor lymphocyte infusion), Anti-CD20 monotherapy, BTKi monotherapy	healthy volunteers	ChAdOx1 or BNT162b2	2
Madhumita 2021(231)	UK	NR for HM population	NR for HM population	NR for HM population	leukaemia or lymphoma	NR	..	ChAdOx1 or BNT162b3	2
Greenberger 2021(232-234)	USA	Median 68 (range 16–110)	60.20%	95.5% Caucasian	4.5% HL, 1.9% MCL, 2.4% MZL, 45% CLL, 6.7% WM, 6.8% FL, 3.6% DLBCL, 2.4% AML, 1.2% ALL, 2.4% CML, 12.7% MM, others	no therapy in past 2 years, anti-CD20 mAbs/BTKi and CD19 CAR-T in text, Brukinsa, calquence, CD19 CAR T, chemotherapy, Imbruciva, IVIQ, LOXO-305, Obinutuzumab, rituximab, SNS-062, venetoclax; none of these	..	BNT162b2	2
	USA	Mean 66 (range 31–80)	0.43	91% Caucasian	subset of Greenberger, here: 25 CLL, 18 NHL, 7WM, 4 MM, 1 CLL+MZL, 1 Epstein Barrvirus LD	no therapy, IVIF, Anti-CD20, BTKI, Chemotherapy, Venetoclax, CART, HSCT	..	mRNA-1273, BNT162b2, or Ad26.COV2.S	3
Gurion 2021(235)	Israel	Median 65 (IQR 52-73)	0.45	NR	88% NHL, 20% HL (32 DLBCL, 64 FL, 24 MZL, 20 HL, 8 PTCL, 14 other lymphomas)	60% Anti-CD-20 mAbs, 3.5% anti-PD1 mAbs, 3% BTK-inhibitors, 4% lenalidomide; 25% CHOP, 22% Bendamustine, 7% ABVD/BEACOPP, 6% COP, 13% other treatments	..	BNT162b2	2
Marchesi 2021(236-239)	Italy	NR for full cohort	NR	NR	11% CML; 17,5% PV-ET; 27,5% MM; 38,5% B-NHL; 5,5% MF	B-cell depleted, targeted therapies/novel agents, chemotherapies	healthy volunteers	BNT162b2	2
Mona 2021(240)	Iran	NR for HM patients (total population: mean 54, range18-85)	NR for HM patients (total population: 59.6%)	NR	HM	NR	..	BBiBP-CorV	2
Perry 2021(241)	Israel	Median 64 (20-92)	48.9%	NR	B-NHL; 47% aggressive, 53% indolent	81.2% with any exposure to B-cell directed, 18.8% treatment naive	..	BNT162b2	2
Bergmann 2021(242, 243)	Sweden	<65years: 74% in HSCT group, 31% in CLL group	HSCT group: 53%	NR	NR for n=90 HSCT-recipients;	CART n=2, HSCT n=70, previous anti-CD20 n=18, Ibrutinib n=26	healthy volunteers	BNT162b2	2
			CLL group: 67%		n=90 CLL
Tadmor 2021(244)	Israel	Median 69 (range 44-87)	35% female	NR	CLL; 72% Binet stage A, 21% stage B, 7% stage C	75% not on treatment, 13% BTKI, 7% BCL2i, 5% other (not further described);	..	BNT162b2	2
						48% with previous anti-CD20
Fox 2021(245)	UK	Median 60 (range 27-82)	NR	NR	4.3% B-ALL, 34.3% aggressive/intermediate NHL, 21.4% indolent NHL, 10% CLL, 22.3% WM, 7.1% other	93% Rituximab, 23.6% BTKI, 16.4% CART	..	ChAdOx1 or BNT162b3	2
Tzarfati 2021(246)	Israel	Median 71 (IQR 61-78)	0.44	NR	16% aggressive NHL, 13% Indolent NHL, 5% HL, 17% MM, 11% CLL, 5% AL, 5% MDS, 22% MPN, 7% CML	48% No current treatment, 3% chemotherapy, 9% chemo-immunotherapy, 0.5% single agent anti CD 20, 1% other MAb, 2% PI, 4% IMiDs, 6% BCR-ABL TKI, 2% BCL2 inhibitor, 4% JAK2 inhibitor, 1.5% BTK inhibitor, 7% PI/IMiD/MAb combination, 13% others (not defined);	age-matched cohort	BNT162b2	2
						7% with previous ASCT
Aleman 2021(247)	USA	Mean 65 (range 37-79)	0.39	NR	MM	45% IMiDs, 52.3% PIs, 56.8% Steroid, 43.2% Anti-CD 38, 20.5% anti-BCMA CAR-T, 4.5% other bispecific (non-BCMA), 36.3% other therapy	healthy volunteers	BNT162b2, mRNA-1273	2
Attolico 2021(248)	Italy	Median 56 (range 20-71)	0.43	NR	HSCT-recipients	54.4% allo HSCT, 45.6% auto HSCT	age and sex matched health care workers	BNT162b2	2
Bitoun 2021(249)	NR	Range 46-93	55.6%	NR	MM	33.3% daratumumab, 66.7% non-daratumumab, 33.3% previous HSCT	healthy volunteers	BNT162b2	2
Mairhofer 2021(250)	Austria	total cohort (solid+HM): BNT162b2 median 69 (range 20-83), mRNA-1273 median 63 (range 34-85)	total cohort (solid+HM): 59%	NR	47.9% lymphoma, 14.6% myeloproliferative neoplasia, 12.5% MM, 25% other	CD20 antibody within past 6 month: BNT 16%, mRNA1273 14%	HCW	BNT162b2, mRNA-1273	2
Lockmer 2021(251)	Sweden	Mean 62.4 (range 37-86)	NR	NR	MM	27% IMiDs, 29.1% Daratumumab, 10.8% anti-BCMA, 7.5 % Dexamethasone	NA	BNT162b2	2
Canti 2021(252)	Belgium	Median 60 (range 26-76)	52.5%	NR	Allo-HSCT recipients	Allo-HSCT	healthy volunteers	BNT162b2	2
Marasco 2021(253)	Italy	Median 56 (range 46-62)	46.7%	NR	22.4% aggressive BCL, 42.2% indolent BCL B-cell lymphocytic leukaemia, 12.6% HL, 19.8% MM, 3% TCL	19.3% anti CD20 antibody plus chemotherapy, 13.6% chemotherapy, 9.9% IMiDs, 8% oral target therapy (ibrutinib or venetoclax), 8% CAR-T cell therapy or HSCT, 5.4% other therapies, 35.8% watch and wait or last therapy more than 12 months prior	age and sex matched health care workers	BNT162b2, mRNA-1273	2
Cattaneo 2021(254)	Italy	Median 71.9 (range 33.7-86.3)	43.5%	NR	33.9% PV, 17.7% ET, 41.9% Myelofibrosis, 24.2% Primary Myelofibrosis, 17.7% Secondary Myelofibrosis, 6.5% MPN unclassifiable	24.2% Hydroxyurea, 4.8% anagrelide, 6.5% interferon, 4.8% givinostat, 48.8% ruxolitinib, 3.2% other JAK inhibitors, 8.1% no therapy	..	BNT162b2, mRNA-1273	2
McKenzie 2021(255)	UK	Median 66 (IQR 52.75-73)	0.36	73% caucasian, 27% black+asian+minority ethnic	12.5% CLL/small lymphocytic lymphoma, 41% plasma cell myeloma, 7.1% DLBCL, 10.7% FL, 1.8% Burkitt's lymphoma, 1.8% MCL, 3.6% MALT lymphoma, 1.8% nodular sclerosing HL, 1.8% marginal cell lymphoma, 3.6% anaplastic large cell lymphoma, 3.6% AML, 3.6% CML, 3.6% T-cell acute lymphoblastic leukaemia, 1.8% myelofibrosis, 1.8% AL amyloidosis	16% plasma cell myeloma patients subgroup (data available for 19/23 plasma cell myeloma patients) on anti cancer treatment within 15 days of 1st or 2nd vaccination	healthy volunteers	BNT162b2	2
Chan 2021(256)	UK	Median 64 (range 32-84)	0.41	68% Caucasian, 7% Adrican/caribbean, 8% Asian, 1% mixed, 4% other, 12% undisclosed	5% MGUS/SMM, 82% MM, 10% systemic AL amyloidosis, 3% other plasma cell	24% antiCD- 38mAb, 23% IMiDs, 29% PIs, 51% received ASCT	..	ChAdOx1 or BNT162b2	2
Chiarucci 2021(257)	Italy	Median 60 (range 21-72)	0.44	NR	n=22 MM, n=14 NHL, n=2 HL, n=7 AML, n=4 ALL, n=1 MDS	24% allo-HSCT, 76% auto-HSCT; 78% of NHL with prior rituximab	healthy volunteers	BNT162b2	2
Molica 2021(258)	Italy	Median 72 (range 63-75)	28.6%	NR	CLL	22.2% venetoclax, single agent; 11.1% venetoclax + rituximab, 33.3% ibrutinib single agent; 13.8% ibrutinib + rituximab; 2.7% acalabrutinib; 2.7% idelalisib + rituximab; 2.7% cyclophosphamide	age-matched healthy controls	BNT162b2	2
Peeters 2021(259)	Belgium	Median 63 (range 25-79)	41.5%	NR	75.6% CLL and lymphoma, 19.5% myeloid malignancy, 4.9% other	NR for HM patients	healthy volunteers	BNT162b2	2
Fendler 2021(260-262)	UK	total cohort (solid+HM): median 60 (range 52-58)	total cohort (solid+HM): 40%	total cohort (solid+HM): 87% white	n= 53 Lymphoma, n= 36 MM, n= 25 AL, n= 16 CLL, n= 7 MDS and MPN, n= 1 AA, n= 58 HSCT	n= 19 chemotherapy < 28d, n= 55 targeted therapy < 28d, n=26 anti-CD20 < 12 months, n= 3 CAR-T < 6 months, n= 64 no SACT < 28d, no SCT or anti-CD20 < 12 months	HCW	BNT162b2, ChAdOx1 nCoV‐19	2
Zeng 2021(263, 264)	USA	total cohort (solid+HM): mean 66 (range 31-84)	CLL: 18.7%, NHL: 24%, CLL/Breast: 2.7%	3.8% African American/Black, 1.9% Asian Chinese, 0.6% Asian Japanese/White, 1.3% Other, 92.5% White	n=56 CLL, n=54 NHL	anti-B cell (Obinutuzumab, Rituximab, Ibrutinib, Zanubrutinib, Pirtobrutinib, Acalabrutinib) in n=28 CLL, n=19 NHL	HCW	BNT162b2, mRNA-1273	2
Pinana 2021(265)	Spain	Allo-HSCT median 56.7 (range 18-80), Auto-HSCT median 64.6 (range 19-78)	Allo-HSCT 40%, Auto-ASCT 43%	NR	Allo-HSCT: 36% AML, 14% MDS, 13% NHL, 3% MM, 2% CLL, 9% HL, 5% chronic myeloproliferative neoplasm, 14% ALL, 4% others; ASCT: 1% AML, 1% MDS, 19% NHL, 66% MM, 13% HL	Allo- or auto-HSCT	NA	BNT162bw, mRNA-1273, ChAdOx1, Ad26.COV2. S	2
Yeshurun 2021(266)	Israel	Range 23-80	0.41	NR	n= 76 AL, n= 15 MDS, n= 10 Lymphoma, n= 5 other (not defined)	allo-HSCT	..	BNT162b2	2
Shen 2021(267)	Australia	CLL: median 71.5 (range 22-94), MBL: median 71 (range 50-86)	CLL: 43.3% female, MBL: 61.9% female	NR	n=160 CLL, n=21 MBL	NR; 5.6% of CLL anti-CD20 in the last 12 months	..	BNT162bw, mRNA-1273, ChAdOx1, unknown	2
Rahav 2021(268)	Israel	CLL/NHL median 69 (IQR 61-74), MM 66 (59-73), HSCT 62 (49-70), myelodysplastic disorders 73 (66-80)	CLL/NHL 55,7% female, MM 37.4, HSCT 36.9, myelodysplastic disorders 48.8	100% Caucasian	n=188 CLL/NHL, n=187 MM, n=111 HSCT, n=43 myelodysplastic disorders	CLL/NHL: 67% no immunosuppression, 23% BTKi, 6.5% BCL2i, 2% anti-CD20, 0.6% purine analog, 0.6% akylating agents, 16% IVIG; MM: 23% no immunosuppression, 30% Dara, 9% Bortezomib, 4.2% Carfilzomib, 18% other	HCW	BNT162b2	2
Figueriedo 2021(269)	USA	solid + HM: median 65 (IQR 56-73)	solid + HM: 46.4%	solid + HM: 60.5% non-hispanic/white, 16.5% hispanic, 8.6% non-hispanic black, 8.9% asian, 4.8% mixed/other, 0.7% unknown	n= 20 Lymphoma, n= 31 Leukemia/MDS/MPN, n= 95 MM	n= 93 B-cell therapy, n= 17 B-cell therapy + chemotherapy	HCW	BNT162b2, mRNA-1273	2
Redjoul 2021(270)	France	stratified by IgG(S-RBD) titre: <4160 AU/ml median 59 (range 26 to 73); >4160 AU/ml median 62 (range 28 to 77)	stratified by IgG(S-RBD) titre: <4160 AU/ml 61%; >4160 AU/ml 48%	NR	n = 67 myeloid malignancy, n = 19 lymphoid malignancy, n = 2 nonmalignant	n = 26 HLA-identical, n = 46 matched unrelated, n = 16 haplo-identical	..	BNT162b2	2
Tamari 2021(271)	USA	Median 66.4 (range 25.8-84.1)	40.6%	NR	34.6% AL, 18.8% MDS and MPN, 3.6% CL, 18.4% MM and amyloid, 3.6% low-grade lymphoma, 16.1% high-grade lymphoma and HD, 2.7% TCL, 1.8% other (AA, systemic mastocytosis, BPDCN)	68.6% Allo-HSCT, 31.3% Auto-HSCT, 6.9% CART	Healthy volunteers	BNT162b2, mRNA-1273	2
Reimann 2021(272)	Germany	Median 72 IQR (60–78)	27.6%	NR	62.1% CLL/lymphoma, 27.6% other HM (6 MM, 2 other), 19.3 (n=3) solid cancer	NR	NA	BNT162b2 2x + heterologous boost Ad26.COV2.S	3
Sherman 2021(273)	USA	Median 66.0 (IQR 57.0-71.0)	0.5	100% White	n=7 AML, n=7 MDS, n=2 ALL, n=1 Aplastic anaemia, n=1 BPDCN, n=1 HLH, n=1 TCL	Allo-HSCT	healthy volunteers	BNT162b2, mRNA-1273	2
Kozak 2021(274)	USA	Median 68.2	NR	NR	n=22 CML, n=14 ET, n=14 PV, n=22 MF, n=2 MPN-BP	CML: 18/22 active treatment with ABL kinase inhibitors, 4/22 treatment-free remission	..	BNT162b2, mRNA-1273	2
						ET: 5/14 no active therapy, 5/14 hydroxyurea, and 4/14 pegylated interferon.
						PV: 6/14 therapeutic phlebotomy and aspirin, 6/14 hydroxyurea, 1/14 pegylated interferon, 1/14 ruxolitinib
						MF: 11/22 no active treatment, 8/22 JAK1/2 inhibitor, 2/22 investigational regimen, 1 /22 hydroxyurea
Lindemann 2021(275)	Germany	Median 59 (21-77)	52.1%	NR	n=70 AL, n=18 MDS; n=14 MPN, n=12 Lymphoma, n=3 other/not specified	HSCT	healthy volunteers	BNT162b2, mRNA-1273, ChAdOx1	2
Shem-Tov 2021(276)	Israel	mean 58.4 (range 22-82, SD 14)	36.8%	NR	44.7% AML, 15.1% MDS, 10.5% MPD, 7.9% ALL, 15.8% NHL, 3.9% HL, 1.3% CLL, 0.7% aplastic anaemia	allo-HSCT	HCW	BNT162b2	2
Schiller 2021(277)	Israel	mean: 67.8 (SD 9.9)	41.5%	NR	n= 178 MM, n= 8 AL amyloid	n= 82 immunomodulators, n= 63 proteasome inhibitors, n= 50 anti-CD38, n= 23 IVIg	HCW	BNT162b2	2
Salvini 2021(278, 279)	Italy	median 62 (range 29-75)	0.42	NR	n=45 MM, n=1 plasma cell leukaemia, n=6 FL, n=5 HL, n=2 MCL, n= 2 mediastinal B-Cell lymphoma, n=1 DLBCL, n=1 angioimmunoblastic TCL, n=1 NK/TCL	Auto-HSCT	..	BNT162b2	2
Abbreviations:
NR, not reported; HM, haematological malignancy; DLBCL, diffuse large cell b-cell lymphoma; FL, follicular lymphoma; HL, Hodgkin’s lymphoma; CLL, chronic lymphocytic leukaemia; MM, multiple myeloma; MCL, mantle-cell lymphoma; TCL, T-cell lymphoma; SMM, smouldering multiple myeloma; AML, acute myeloid leukaemia; ALL, acute lymphoblastic leukaemia; CML, chronic myeloid leukaemia; MDS, myelodysplast…

## Sheet: Laboratory assays
Supplementary table 6. Laboratory assays
Study Name	Test	Positivity cut-off
Addeo 2021(197)	Elecsys Anti-SARS-CoV-2 assay, cobas e801 analyzer, Roche	NR
Aleman 2021(247)	COVID-SeroKlir Kantaro SARS-CoV-2 IgG test	NR
Attolico 2021(248)	Abbott immunoassay	≥50 AU/mL
Avivi 2021(198-201)	Elecsys Anti-SARS-CoV-2 assay, cobas e 601 (Roche 5 Diagnostics)	NR
Benjamini 2021(220, 221)	3 different tests used: (1) Liaison SARS-CoV-2 S1/S2 IgG (Diasorin, Saluggia, Italy); (2) Architect AdviseDx SARS-CoV-2 IgG II (Abbot, Lake Forest, Illinois, USA); (3) Enzyme-linked immunosorbent assay (ELISA) that detects IgG antibodies against the RBD of SARS-CoV-2	(1) >15 U/mL; (2) >50 U/mL; (3) Titer >1.1; range 1.1-10
Bergmann 2021(242, 243)	Quantitative test Elecsys® AntiSARS-CoV-2 S (Roche Diagnostics) on the Cobas 8000 e801pro	≥ 0.80 U/mL
	Elecsys Anti-SARS-CoV-2 Cobas, Roche Diagnostics	0.4 IU/mL
Canti 2021(252)	WANTAI (Beijing Wantai Biological Pharmacy Enterprise, Beijing, China) SARS-Cov-2 Ab ELISA; limit of quantification (LOQ) of the assay is 5 IU/mL	NR
Cattaneo 2021(254)	NR	≥0.4 U/mL; lower imit of quantification of used laboratory
Chan 2021(256)	Elecsys Anti-SARS-CoV-2S assay (Roche Diagnostics)	≥0.80 U/mL (upper limit, 250 U/mL)
Chiarucci 2021(257)	LIAISON® SARS-CoV-2 TrimericS IgG assay, Diasorin, Saluggia, Italy	>15.0 AU/mL
Cohen 2021(225, 226)	Elecsys Anti-SARS-CoV-2S assay, cobas e 601 (Roche Diagnostics). Measurement range of 0.4-250 U/mL. When sample results exceeded the upper limit of the measuring range, antibody concentration was quantitated by on-board dilution.	NR
Crombie 2021(196)	Single-molecule array assay	NR
Del Poeta 2021(204)	Chemo‐luminescence Anti‐SARS‐CoV‐2 immunoassay (Maglumi 2019‐nCOV IgG) on the analyzer MAGLUMI™ 2000 Plus	≥1.10 AU/mL
Ehmsen 2021(207)	Chemiluminescent microparticle immunoassay (SARS-CoV-2 IgG II Quant assay; Abbott Laboratories)	NR
Fendler 2021(260-262)	S1-reactive IgG ELISA	positive response was defined as the mean negative value multiplied by 0.35× the mean positive value
Figueriedo 2021(269)	SARS-CoV-2 IgG II and SARS-CoV-2 IgG assays manufactured by Abbott Diagnostics	> 4160 AU/mL high seropositivity
Fox 2021(245)	Quantitative double-antigen sandwich immunoassays for both the nucleocapsid (N) antigen and the spike (S) protein receptor binding domain (RBD) (both Roche)	NR
Ghady 2021(203)	Beckman Coulter SARS-CoV-2 platform (Spike (S) receptor-binding domain (RBD) IgG	extinction coefficient ratio ≥ 1.00
Ghione 2021(205)	KSL chemiluminescence immunoassays (CLIA)	> 1.0 COI
Greenberger 2021(232-234)	Roche Elecsys anti-SARS-CoV-2 S enzyme immunoassay	≥ 0.8 U/mL
Gurion 2021(235)	SARS-CoV-2 IgG II Quant (Abbott©) assay	≥ 50 AU/mL
Jurgens 2021(224)	Enzyme-linked immunosorbent assay	Titer >1:10 000
Kozak 2021(274)	AdviseDx SARS-CoV-2 IgG II reagent assay (Abbott Diagnostics)	≥50 AU/mL
Lindemann 2021(275)	CE marked Anti-SARS-CoV-2 IgG semi-quantitative ELISA (Euroimmun, Lübeck, Germany)	Antibody ratio of ≥1.1
Madhumita 2021(231)	Roche’s Elecsys Anti-SARS-CoV-2 S assay	≥0.8 U/mL
Madhumita 2021(231)	CE-IVD-certified chemiluminescence-microparticle-based assay (Abbott)	≥7.1 BAU/mL
Marasco 2021(253)	Roche Elecsys Anti-SARS-CoV-2 S (Roche S tAb)	≥0.8 U/mL
Marchesi 2021(236-239)	Liaison® SARS-CoV-2 S1/S2 IgG assay	≥15 AU/mL
McKenzie 2021(255)	NR	NR
Molica 2021(258)	LIAISON® SARS-CoV-2 S1/S2 IgG test (DiaSorin; Saluggia, Italy)	≥13 AU/mL
Mona 2021(240)	commercial ELISA kits [PISHTAZTEB DIAGNOSTICS, Tehran, Iran]	≥8 μg/mL
Perry 2021(241)	Elecsys Anti-SARS-CoV-2S assay, cobas e 601 (Roche Diagnostics)	≥0.80 U/mL
Pinana 2021(265)	Abbott Architect SARS-CoV-2 IgG Quant II chemiluminescent microparticle immunoassay, Liaison SARS-CoV-2 S1/S2 IgG chemiluminescent assay, Euroimmun SARS-CoV-2 IgG ELISA, MAGLUMI 2019-nCoV IgG chemiluminescent assay, Electrochemiluminescent assay, COVID-19 ELISA IgG	lower limit level of detection for each of the tests used
Rahav 2021(268)	Enzyme-linked immunosorbent assay	Titer ≥1.1
Ram 2021(192, 193)	Elecsys Anti-SARS-CoV-2 S assay, Cobas e411 (Roche Diagnostics, Basel, Switzerland)	≥0.80 U/mL
Ramasamy 2021(194, 195)	SARS-CoV2 S protein antibodies were measured by turbidimetry (Abbott) (IgG serology only)	≥50 IU/mL
Redjoul 2021(270)	IgG II Quant Assay (Abbot Laboratories, Wiesbaden, Germany)	>6.8 AU/mL
Salvini 2021(278, 279)	DiaSorin’s Liaison SARS-CoV-2 S1/S2 IgG test	>33.8 BAU/mL
Schiller 2021(277)	SARS-CoV-2 IgG II Quant assay (Abbott©)	≥150 AU/mL
Shem-Tov 2021(276)	Enzyme-linked immunosorbent assay (ELISA)	Titer >1.1
Shen 2021(267)	SARS-CoV-2 IgG II Quant assay® (Abbott Diagnostics)	≥50 AU/mL
Sherman 2021(273)	FDA-cleared multiplexed, single molecule array (Simoa) immunoassay	NR
Stampfer 2021(206)	Sino Biological 40150-D001	≥250 IU/mL "likely clinically relevant"
Tadmor 2021(244)	2 tests used: (1) Architect AdviseDx SARS-CoV-2 IgG II (Abbot, Lake Forest, IL, USA) (2) Enzyme-linked immunosorbent assay (ELISA) that detects IgG antibodies against the RBD of SARS-CoV-2	(1) >50 U/mL (2) positive value >1.1
Tamari 2021(271)	AdviseDx SARS-CoV-2 IgG II assay	≥50.0 AU/mL
Tzarfati 2021(246)	Liaison SARS-CoV-2 S1/S2 IgG test (DiaSorin, Saluggia, Italy)	≥12 AU/ml
Yeshurun 2021(266)	SARS-CoV-2 IgG II Quant (Abbott©)	≥50 AU/mL
